# Supplementary material for: Physical Activity and Bullying Participant Roles Among South Korean Adolescents: Parallel Statistical Indirect Associations Through Psychosocial Resources
Source: Behav Sci (Basel). 2026 Jul 15;16(7):1192. doi: 10.3390/bs16071192 (PMC13406104; doi:10.3390/bs16071192)
Supplement: Supplementary file 1 [file behavsci-16-01192-s001.zip]

Archive with 1 entries (1 files):
- behavsci-4327322-supplementary.pdf
